# Supplementary material for: A Personalised Pacing and Active Rest Rehabilitation Programme for Post-Exertional Symptom Exacerbation and Health Status in Long COVID (PACELOC): A Prospective Cohort Study
Source: J Clin Med. 2024 Dec 27;14(1):97. doi: 10.3390/jcm14010097 (PMC11722468; doi:10.3390/jcm14010097)
Supplement: Supplementary file 1 [file jcm-14-00097-s001.zip]

Archive with 1 entries (1 files):
- jcm-3376862-supplementary.pdf
